# Supplementary material for: Changes in the Cerebrospinal Fluid and Plasma Lipidome in Patients with Rett Syndrome
Source: Metabolites. 2022 Mar 25;12(4):291. doi: 10.3390/metabo12040291 (PMC9026385; doi:10.3390/metabo12040291)
Supplement: Supplementary file 1 [file metabolites-12-00291-s001.zip]

Archive with 1 entries (1 files):
- metabolites-1614169-supplementary.pdf
